# Supplementary material for: Comparison of Four Methods of RNA Extraction and cDNA Synthesis from The Venom of Peruvian Snakes of the Genus Bothrops of Clinical Importance
Source: Int J Mol Sci. 2023 Jul 6;24(13):11161. doi: 10.3390/ijms241311161 (PMC10342303; doi:10.3390/ijms241311161)
Supplement: Supplementary file 1 [file ijms-24-11161-s001.zip]

Archive with 1 entries (1 files):
- ijms-2460588-supplementary.pdf
